# Supplementary material for: The Expression of the Senescence-Associated Biomarker Lamin B1 in Human Breast Cancer
Source: Diagnostics (Basel). 2022 Feb 28;12(3):609. doi: 10.3390/diagnostics12030609 (PMC8947068; doi:10.3390/diagnostics12030609)
Supplement: Supplementary file 1 [file diagnostics-12-00609-s001.zip]

Archive with 1 entries (1 files):
- diagnostics-1611518-supplementary.pdf
